# Supplementary material for: Seed Size, Seed Dispersal Traits, and Plant Dispersion Patterns for Native and Introduced Grassland Plants
Source: Plants (Basel). 2023 Feb 24;12(5):1032. doi: 10.3390/plants12051032 (PMC10005497; doi:10.3390/plants12051032)
Supplement: Supplementary file 1 [file plants-12-01032-s001.zip]

Archive with 1 entries (1 files):
- plants-2213896-supplementary.pdf
